# Supplementary material for: Dichloroacetate-induced metabolic reprogramming improves lifespan in a Drosophila model of surviving sepsis
Source: PLoS One. 2020 Nov 5;15(11):e0241122. doi: 10.1371/journal.pone.0241122 (PMC7643993; doi:10.1371/journal.pone.0241122)
Supplement: S1 File — This folder contains all of the data for the manuscript and the data files are titled with their corresponding figure panel. (ZIP) [file pone.0241122.s002.zip]

Archive with 4 entries (4 files):
- Fig 5 and 6. TCA.xlsx
- Fig 4. PCR.xlsx
- Fig 3. Geotaxis.xlsx
- Fig 2. Survival.xlsx
