# Supplementary material for: Dichloroacetate-induced metabolic reprogramming improves lifespan in a Drosophila model of surviving sepsis
Source: PLoS One. 2020 Nov 5;15(11):e0241122. doi: 10.1371/journal.pone.0241122 (PMC7643993; doi:10.1371/journal.pone.0241122)
Supplement: S1 File — This folder contains all of the data for the manuscript and the data files are titled with their corresponding figure panel. (ZIP) [file pone.0241122.s002.zip › Fig 5 and 6. TCA.xlsx]

## Sheet: Sheet1
									regular diet Ratio
Sepsis survivor										Sepsis survivor						Sepsis survivor	mean	SD	N						DCA	Sepsis survivor										Sepsis survivor								Sepsis survivor
Acetate	4.60379	3.62788	4.92168	2.90182						Acetate	1.45503	1.14659	1.5555	0.917121		Acetate	1.26856	0.291827	4							Acetate	6.56947	7.89077	6.8673	6.18277	6.66842	6.89796	6.8481			Acetate	0.944219	1.13413	0.987025	0.888639	0.958441	0.991433	0.984266	Acetate	0.984022	0.0752022	7
AKG	0.474455	0.458914	0.51825	0.396811						AKG	2.04881	1.9817	2.23793	1.71353		AKG	1.99549	0.217036	4							AKG	7.09737	8.03754	7.13476	6.63612	6.63865	7.44086	9.65094			AKG	1.24993	1.4155	1.25651	1.1687	1.16914	1.31042	1.69964	AKG	1.32426	0.186102	7
Cit/IsoCit	1.83018	1.3347	1.99924	1.0979						Cit/IsoCit	1.78261	1.30001	1.94727	1.06936		Cit/IsoCit	1.52481	0.409433	4							Citrate	0.431274	0.584869	0.562589	0.440285	0.475717	0.514766	0.499363			Citrate	0.952273	1.29142	1.24222	0.972171	1.0504	1.13663	1.10262	Citrate	1.10682	0.128137	7
Fumerate	21.7669	23.7257	23.9732	21.0839						Fumerate	1.28002	1.39521	1.40976	1.23986		Fumerate	1.33121	0.0841282	4							Fumerate	3.81771	4.048	4.26351	3.80678	3.47886	3.5998	4.18644			Fumerate	0.91711	0.972429	1.0242	0.914482	0.835709	0.864761	1.00569	Fumerate	0.933483	0.0705591	7
Lactate	20.8697	18.3622	21.4877	15.4649						Lactate	1.36125	1.1977	1.40156	1.00872		Lactate	1.24231	0.178945	4							Lactate	26.4061	36.2304	29.3991	24.0402	27.9372	28.1888	31.2835			Lactate	0.926908	1.27176	1.03197	0.843863	0.980655	0.989486	1.09812	Lactate	1.02039	0.136503	7
Malate	11.3411	6.77439	12.3318	5.25151						Malate	1.71488	1.02435	1.86468	0.794074		Malate	1.34949	0.520618	4							Malate	0.539846	0.745467	0.711842	0.592959	0.610892	0.567365	0.592298			Malate	0.785502	1.08469	1.03576	0.862784	0.888878	0.825544	0.861823	Malate	0.906427	0.110961	7
Pyruvate	6.97333	5.58198	6.81656	4.22315						Pyruvate	1.90586	1.52559	1.86301	1.15422		Pyruvate	1.61217	0.349472	4							Pyruvate	33.5175	43.7793	35.8663	32.9824	36.4489	37.5436	31.1007			Pyruvate	0.847327	1.10675	0.906706	0.8338	0.921436	0.949108	0.786232	Pyruvate	0.907337	0.10439	7
Succinate	0.210288	0.199204	0.229389	0.171353						Succinate	1.08296	1.02588	1.18133	0.882449		Succinate	1.04316	0.10817	4							Succinate	0.10912	0.13346	0.118496	0.10092	0.10892	0.105483	0.12155			Succinate	0.982006	1.20105	1.06639	0.908213	0.980212	0.949279	1.09387	Succinate	1.02586	0.100559	7
																										Sham										Sham								Sham
Sham										Sham						Sham	mean	SD	N							Acetate	7.24943	7.68633	7.20251	7.37934						Acetate	1.04195	1.10474	1.0352	1.06062				Acetate	1.06063	0.0313127	4
Acetate	3.58959	2.38625	2.94261	3.83812	2.46624					Acetate	1.13449	0.754173	0.930012	1.21304	0.779454	Acetate	0.962233	0.206343	5							AKG	7.29502	6.62105	6.35764	7.70103						AKG	1.28474	1.16604	1.11965	1.35624				AKG	1.23167	0.108302	4
AKG	0.413702	0.268591	0.331482	0.319737	0.277326					AKG	1.78647	1.15984	1.43142	1.3807	1.19756	AKG	1.3912	0.249494	5							Citrate	0.535373	0.412966	0.416361	0.400346						Citrate	1.18213	0.911848	0.919345	0.883984				Citrate	0.974327	0.139368	4
Cit/IsoCit	1.45956	0.928623	1.28948	0.76281	0.635417					Cit/IsoCit	1.42162	0.904485	1.25596	0.742981	0.6189	Cit/IsoCit	0.98879	0.340247	5							Fumerate	5.80402	5.29751	5.09171	5.19142						Fumerate	1.39427	1.27259	1.22316	1.24711				Fumerate	1.28428	0.076053	4
Fumerate	21.8927	17.4647	19.0322	18.3528	19.0212					Fumerate	1.28742	1.02703	1.11921	1.07925	1.11855	Fumerate	1.12629	0.0976448	5							Lactate	32.4416	32.3392	31.7353	35.1317						Lactate	1.13877	1.13517	1.11397	1.2332				Lactate	1.15528	0.0530846	4
Lactate	17.291	17.7305	13.7479	10.4199	9.71816					Lactate	1.12783	1.1565	0.896728	0.679656	0.633882	Lactate	0.898919	0.24345	5							Malate	0.814109	0.768531	0.72156	0.794582						Malate	1.18457	1.11825	1.04991	1.15616				Malate	1.12722	0.0582641	4
Malate	9.00673	8.24091	6.49407	6.26645	5.38539					Malate	1.3619	1.2461	0.98196	0.947542	0.814318	Malate	1.07036	0.226016	5							Pyruvate	42.0596	39.3432	37.6369	38.8375						Pyruvate	1.06327	0.994602	0.951467	0.981818				Pyruvate	0.99779	0.0472551	4
Pyruvate	4.27495	2.87166	3.53995	3.41413	2.96916					Pyruvate	1.16837	0.784843	0.967492	0.933104	0.811492	Pyruvate	0.933061	0.152729	5							Succinate	0.11023	0.101833	0.0964647	0.107267						Succinate	0.991996	0.916431	0.868119	0.965331				Succinate	0.935469	0.0547281	4
Succinate	0.227361	0.11569	0.144146	0.13917	0.188086					Succinate	1.17088	0.595792	0.74234	0.716709	0.968627	Succinate	0.83887	0.205133	5
Unmanipulated							mean			Unmanipulated																Unmanipulated										Unmanipulated
Acetate	3.14805	2.6839	4.59194	2.18505	3.21135	Acetate	3.16406			Acetate																Acetate	7.29648	7.97595	6.65134	6.7137	6.90231	6.20563	Acetate	6.95757		Acetate
AKG	0.201531	0.24884	0.240035	0.207965	0.259506	AKG	0.231576			AKG																AKG	5.26982	6.30084	5.46236	5.80495	6.23722	4.99417	AKG	5.67823		AKG
Cit/IsoCit	0.992736	1.34692	1.22192	0.596633	0.975225	Cit/IsoCit	1.02669			Cit/IsoCit																Citrate	0.460758	0.58426	0.438635	0.388842	0.446582	0.398255	Citrate	0.452889		Citrate
Fumerate	16.6188	17.6158	19.0665	12.9871	18.7374	Fumerate	17.0051			Fumerate																Fumerate	4.08357	4.21008	4.20825	4.42082	4.52024	3.53364	Fumerate	4.16277		Fumerate
Lactate	14.6568	16.3813	15.5811	13.7205	16.3162	Lactate	15.3312			Lactate																Lactate	27.5394	31.3711	28.4766	27.966	29.8199	25.757	Lactate	28.4883		Lactate
Malate	4.98975	8.1874	5.97096	7.12277	6.79599	Malate	6.61337			Malate																Malate	0.687821	0.803003	0.637088	0.661925	0.71886	0.614876	Malate	0.687262		Malate
Pyruvate	3.19475	4.75515	2.66197	2.21968	5.46291	Pyruvate	3.65889			Pyruvate																Pyruvate	40.9678	45.3038	37.5694	37.6068	39.597	36.2954	Pyruvate	39.5567		Pyruvate
Succinate	0.251092	0.186746	0.180156	0.155731	0.197167	Succinate	0.194178			Succinate																Succinate	0.10905	0.131794	0.105088	0.106923	0.116562	0.0972986	Succinate	0.111119		Succinate
