# Supplementary material for: Dichloroacetate-induced metabolic reprogramming improves lifespan in a Drosophila model of surviving sepsis
Source: PLoS One. 2020 Nov 5;15(11):e0241122. doi: 10.1371/journal.pone.0241122 (PMC7643993; doi:10.1371/journal.pone.0241122)
Supplement: S1 File — This folder contains all of the data for the manuscript and the data files are titled with their corresponding figure panel. (ZIP) [file pone.0241122.s002.zip › Fig 4. PCR.xlsx]

## Sheet: PCR 
Detector	Reporter	Start	End	Threshold					Detector	Reporter	Start	End	Threshold									Detector	Reporter	Start	End	Threshold										Detector	Reporter	Start	End	Threshold
B-actin-5C	FAM	(Auto)	(Auto)	Auto:0.684654					Toll	FAM	(Auto)	(Auto)	Auto:1.00885									Drosomycin	FAM	(Auto)	(Auto)	Auto:1.22276										Def	FAM	(Auto)	(Auto)	Auto:1.2481
Well	SampleName	Start	End	Ct					Well	SampleName	Start	End	Ct									Well	SampleName	Start	End	Ct										Well	SampleName	Start	End	Ct
1	unmanipulated	5	14	20.7772	20.5262				3	unmanipulated	5	20	27.6416	27.8208	7.29465							5	unmanipulated	5	19	27.235	27.4997	6.9736								7	unmanipulated	5	20	29	28.8808	8.35465
2	unmanipulated	5	13	20.2751					4	unmanipulated	5	20	28			7.394						6	unmanipulated	5	20	27.7645			7.01327							8	unmanipulated	5	20	28.7616			8.39263
13	unmanipulated	5	13	20.4489	20.42				15	unmanipulated	5	20	27.983	27.9134	7.49335							17	unmanipulated	5	19	27.4106	27.473	7.05295								19	unmanipulated	5	20	28.9904	28.8507	8.4306
14	unmanipulated	5	13	20.3912					16	unmanipulated	5	20	27.8438						ttest			18	unmanipulated	5	19	27.5354						ttest				20	unmanipulated	5	20	28.7109						ttest
25	regular diet	5	13	20.227	20.0921				27	regular diet	5	20	27.4707	27.3717	7.27965	-0.11435	1.08249		0.271369			29	regular diet	5	13	21.9837	21.8541	1.7621	-5.25118	38.0856		0.00143655				31	regular diet	5	20	28.7916	28.7906	8.69855	0.305925	0.808923		5.20291e-05
26	regular diet	5	13	19.9571					28	regular diet	5	19	27.2727									30	regular diet	5	14	21.7246										32	regular diet	5	20	28.7896
37	regular diet	5	13	20.0805	20.1649				39	regular diet	5	19	27.2874	27.2777	7.11285	-0.28115	1.21516					41	regular diet	5	13	21.7859	21.8178	1.65295	-5.36033	41.0789						43	regular diet	5	20	28.8844	28.8398	8.67495	0.282325	0.822265
38	regular diet	5	13	20.2492					40	regular diet	5	19	27.268									42	regular diet	5	13	21.8497										44	regular diet	5	20	28.7952
49	regular diet	5	12	20.1858	20.3244				51	regular diet	5	19	27.2987	27.2971	6.97265	-0.42135	1.33918					53	regular diet	5	13	21.8142	21.9071	1.58265	-5.43062	43.1302						55	regular diet	5	20	28.8324	28.8479	8.52345	0.130825	0.913309
50	regular diet	5	13	20.4631					52	regular diet	5	19	27.2955									54	regular diet	5	14	22										56	regular diet	5	20	28.8634
61	DCA	5	13	21	20.553				63	DCA	5	19	27.3338	27.3322	6.77915	-0.61485	1.5314					65	DCA	5	14	23.1152	23.0968	2.5438	-4.46947	22.1537						67	DCA	5	19	27.5884	27.6597	7.10665	-1.28597	2.43847
62	DCA	5	13	20.1061					64	DCA	5	19	27.3306									66	DCA	5	14	23.0785										68	DCA	5	19	27.731
73	DCA	5	13	20.1955	20.1731				75	DCA	5	20	27.3634	27.3704	7.19735	-0.19665	1.14603					77	DCA	5	15	23.4456	23.4413	3.26825	-3.74502	13.408						79	DCA	5	19	27.3589	27.4267	7.2536	-1.13903	2.20232
74	DCA	5	12	20.1507					76	DCA	5	19	27.3775									78	DCA	5	15	23.4371										80	DCA	5	19	27.4945
85	DCA	5	14	20.911	20.5408				87	DCA	5	20	27.4394	27.3299	6.789	-0.605	1.52098					89	DCA	5	15	23.3661	23.3745	2.8337	-4.17957	18.1208						91	DCA	5	20	27.8502	27.7625	7.2216	-1.17102	2.25172
86	DCA	5	13	20.1707					88	DCA	5	19	27.2203									90	DCA	5	15	23.383										92	DCA	5	19	27.6747
																	COPY without formulas
Detector	Reporter	Start	End	Threshold					Detector	Reporter	Start	End	Threshold									Detector	Reporter	Start	End	Threshold										Detector	Reporter	Start	End	Threshold
B-actin-5C	FAM	(Auto)	(Auto)	Auto:0.684654					Toll	FAM	(Auto)	(Auto)	Auto:1.00885									Drosomycin	FAM	(Auto)	(Auto)	Auto:1.22276										Def	FAM	(Auto)	(Auto)	Auto:1.2481
Well	SampleName	Start	End	Ct					Well	SampleName	Start	End	Ct									Well	SampleName	Start	End	Ct										Well	SampleName	Start	End	Ct
1	unmanipulated	5	14	20.7772	20.5262				3	unmanipulated	5	20	27.6416	27.8208	7.29465							5	unmanipulated	5	19	27.235	27.4997	6.9736								7	unmanipulated	5	20	29	28.8808	8.35465
2	unmanipulated	5	13	20.2751					4	unmanipulated	5	20	28			7.394						6	unmanipulated	5	20	27.7645			7.01327							8	unmanipulated	5	20	28.7616			8.39263
13	unmanipulated	5	13	20.4489	20.42				15	unmanipulated	5	20	27.983	27.9134	7.49335							17	unmanipulated	5	19	27.4106	27.473	7.05295								19	unmanipulated	5	20	28.9904	28.8507	8.4306
14	unmanipulated	5	13	20.3912					16	unmanipulated	5	20	27.8438						ttest			18	unmanipulated	5	19	27.5354						ttest				20	unmanipulated	5	20	28.7109						ttest
25	regular diet	5	13	20.227	20.0921				27	regular diet	5	20	27.4707	27.3717	7.27965	-0.11435	1.08249		0.271369			29	regular diet	5	13	21.9837	21.8541	1.7621	-5.25118	38.0856		0.00143655				31	regular diet	5	20	28.7916	28.7906	8.69855	0.305925	0.808923		5.20291e-05
26	regular diet	5	13	19.9571					28	regular diet	5	19	27.2727				1.21516					30	regular diet	5	14	21.7246				41.0789						32	regular diet	5	20	28.7896				0.822265
37	regular diet	5	13	20.0805	20.1649				39	regular diet	5	19	27.2874	27.2777	7.11285	-0.28115	1.33918					41	regular diet	5	13	21.7859	21.8178	1.65295	-5.36033	43.1302						43	regular diet	5	20	28.8844	28.8398	8.67495	0.282325	0.913309
38	regular diet	5	13	20.2492					40	regular diet	5	19	27.268				1.5314					42	regular diet	5	13	21.8497				22.1537						44	regular diet	5	20	28.7952				2.43847
49	regular diet	5	12	20.1858	20.3244				51	regular diet	5	19	27.2987	27.2971	6.97265	-0.42135	1.14603					53	regular diet	5	13	21.8142	21.9071	1.58265	-5.43062	13.408						55	regular diet	5	20	28.8324	28.8479	8.52345	0.130825	2.20232
50	regular diet	5	13	20.4631					52	regular diet	5	19	27.2955				1.52098					54	regular diet	5	14	22				18.1208						56	regular diet	5	20	28.8634				2.25172
61	DCA	5	13	21	20.553				63	DCA	5	19	27.3338	27.3322	6.77915	-0.61485						65	DCA	5	14	23.1152	23.0968	2.5438	-4.46947							67	DCA	5	19	27.5884	27.6597	7.10665	-1.28597
62	DCA	5	13	20.1061					64	DCA	5	19	27.3306									66	DCA	5	14	23.0785										68	DCA	5	19	27.731
73	DCA	5	13	20.1955	20.1731				75	DCA	5	20	27.3634	27.3704	7.19735	-0.19665						77	DCA	5	15	23.4456	23.4413	3.26825	-3.74502							79	DCA	5	19	27.3589	27.4267	7.2536	-1.13903
74	DCA	5	12	20.1507					76	DCA	5	19	27.3775									78	DCA	5	15	23.4371										80	DCA	5	19	27.4945
85	DCA	5	14	20.911	20.5408				87	DCA	5	20	27.4394	27.3299	6.789	-0.605						89	DCA	5	15	23.3661	23.3745	2.8337	-4.17957							91	DCA	5	20	27.8502	27.7625	7.2216	-1.17102
86	DCA	5	13	20.1707					88	DCA	5	19	27.2203									90	DCA	5	15	23.383										92	DCA	5	19	27.6747
[truncated: 20 more columns]
