# Supplementary material for: Dichloroacetate-induced metabolic reprogramming improves lifespan in a Drosophila model of surviving sepsis
Source: PLoS One. 2020 Nov 5;15(11):e0241122. doi: 10.1371/journal.pone.0241122 (PMC7643993; doi:10.1371/journal.pone.0241122)
Supplement: S1 File — This folder contains all of the data for the manuscript and the data files are titled with their corresponding figure panel. (ZIP) [file pone.0241122.s002.zip › Fig 3. Geotaxis.xlsx]

## Sheet: Sheet1
DCA flies		T	#1	#2	#3	#4	#5		DCA flies	T		#1	#2	#3	#4	#5			DCA flies	T		#1	#2	#3	#4	#5
0h	29	1	2	1	3	4	3		24h	29	1	3	3	5	4	6			168h	29	1	1	1	2	2	1
	30	2	7	3	7	5	5			30	2	4	3	3	5	6				30	2	2	2	2	2	2
	22	3	6	4	8	5	2			22	3	2	2	4	6	3				22	3	1	2	2	1	3
	28	4	7	2	6	10	6			28	4	7	6	9	7	6				28	4	2	6	3	4	6
	30	5	6	5	12	9	7			30	5	10	10	9	6	3				30	5	3	4	4	4	3
regular									regular										regular
0h	28		#1	#2	#3	#4	#5		24h	28		#1	#2	#3	#4	#5			168h	28		#1	#2	#3	#4	#5
	29	1	4	2	3	4	5			29	1	4	1	3	6	5				29	1	0	3	3	2	4
	30	2	5	6	4	4	7			30	2	12	3	4	4	4				30	2	3	3	3	1	3
	31	3	7	4	5	3	7			31	3	5	2	2	3	2				31	3	2	3	3	2	3
	27	4	10	8	6	5	8			27	4	13	9	8	5	4				27	4	5	5	5	5	5
	27	5	14	10	8	5	5			27	5	13	12	7	7	6				27	5	3	3	5	2	3
unmanipulated									unmanipulated										unmanipulated
0h			#1	#2	#3	#4	#5		24h			#1	#2	#3	#4	#5			1681h			#1	#2	#3	#4	#5
regular	30	1	7	7	6	4	6		30	30	1	10	4	9	11	10			30	30	1	10	9	10	12	9
dca	30	2	7	15	13	9	11		30	30	2	15	7	11	12	13			30	30	2	9	9	9	6	8
DCA flies		T	#1	#2	#3	#4	#5		DCA flies	T		#1	#2	#3	#4	#5			DCA flies	T		#1	#2	#3	#4	#5
0h	29	1	0.0689655	0.0344828	0.103448	0.137931	0.103448		24h	29	1	0.103448	0.103448	0.172414	0.137931	0.206897			168h	29	1	0.0344828	0.0344828	0.0689655	0.0689655	0.0344828
	30	2	0.233333	0.1	0.233333	0.166667	0.166667			30	2	0.133333	0.1	0.1	0.166667	0.2				30	2	0.0666667	0.0666667	0.0666667	0.0666667	0.0666667
	22	3	0.272727	0.181818	0.363636	0.227273	0.0909091			22	3	0.0909091	0.0909091	0.181818	0.272727	0.136364				22	3	0.0454545	0.0909091	0.0909091	0.0454545	0.136364
	28	4	0.25	0.0714286	0.214286	0.357143	0.214286			28	4	0.25	0.214286	0.321429	0.25	0.214286				28	4	0.0714286	0.214286	0.107143	0.142857	0.214286
	30	5	0.2	0.166667	0.4	0.3	0.233333			30	5	0.333333	0.333333	0.3	0.2	0.1				30	5	0.1	0.133333	0.133333	0.133333	0.1
regular									regular										regular
0h	28		#1	#2	#3	#4	#5		24h	28		#1	#2	#3	#4	#5			168h	28		#1	#2	#3	#4	#5
	29	1	0.137931	0.0689655	0.103448	0.137931	0.172414			29	1	0.137931	0.0344828	0.103448	0.206897	0.172414				29	1	0	0.103448	0.103448	0.0689655	0.137931
	30	2	0.166667	0.2	0.133333	0.133333	0.233333			30	2	0.4	0.1	0.133333	0.133333	0.133333				30	2	0.1	0.1	0.1	0.0333333	0.1
	31	3	0.225806	0.129032	0.16129	0.0967742	0.225806			31	3	0.16129	0.0645161	0.0645161	0.0967742	0.0645161				31	3	0.0645161	0.0967742	0.0967742	0.0645161	0.0967742
	27	4	0.37037	0.296296	0.222222	0.185185	0.296296			27	4	0.481481	0.333333	0.296296	0.185185	0.148148				27	4	0.185185	0.185185	0.185185	0.185185	0.185185
	15	5	0.518519	0.37037	0.296296	0.185185	0.185185			27	5	0.481481	0.444444	0.259259	0.259259	0.222222				15	5	0.111111	0.111111	0.185185	0.0740741	0.111111
unmanipulated									unmanipulated										unmanipulated
0h			#1	#2	#3	#4	#5		24h			#1	#2	#3	#4	#5			1681h			#1	#2	#3	#4	#5
regular	30	1	0.233333	0.233333	0.2	0.133333	0.2		30	30	1	0.333333	0.133333	0.3	0.366667	0.333333			30	30	1	0.333333	0.3	0.333333	0.4	0.3
dca	30	2	0.233333	0.5	0.433333	0.3	0.366667		30	30	2	0.5	0.233333	0.366667	0.4	0.433333			30	30	2	0.3	0.3	0.3	0.2	0.266667
									DCA flies	T		#1	#2	#3	#4	#5			DCA flies	T		#1	#2	#3	#4	#5
									24h	29	1	150	300	166.667	100	200	183.333		168h	29	1	50	100	66.6667	50	33.3333	60
										30	2	57.1429	100	42.8571	100	120	84			30	2	28.5714	66.6667	28.5714	40	40	40.7619
										22	3	33.3333	50	50	120	150	80.6667			22	3	16.6667	50	25	20	150	52.3333
										28	4	100	300	150	70	100	144			28	4	28.5714	300	50	40	100	103.714
										30	5	166.667	200	75	66.6667	42.8571	110.238			30	5	50	80	33.3333	44.4444	42.8571	50.127
									regular										regular
									24h	28		#1	#2	#3	#4	#5			168h	28		#1	#2	#3	#4	#5
										29	1	100	50	100	150	100	100			29	1	0	150	100	50	80	76
										30	2	240	50	100	100	57.1429	109.429			30	2	60	50	75	25	42.8571	50.5714
										31	3	71.4286	50	40	100	28.5714	58			31	3	28.5714	75	60	66.6667	42.8571	54.619
										27	4	130	112.5	133.333	100	50	105.167			27	4	50	62.5	83.3333	100	62.5	71.6667
										27	5	92.8571	120	87.5	140	120	112.071			15	5	21.4286	30	62.5	40	60	42.7857
									unmanipulated										unmanipulated
									24h			#1	#2	#3	#4	#5			1681h			#1	#2	#3	#4	#5
									30	30	1	142.857	57.1429	150	275	166.667	158.333		30	30	1	142.857	128.571	166.667	300	150	177.619
									30	30	2	214.286	46.6667	84.6154	133.333	118.182	119.417		30	30	2	128.571	60	69.2308	66.6667	72.7273	79.4392
