# Supplementary material for: Dichloroacetate-induced metabolic reprogramming improves lifespan in a Drosophila model of surviving sepsis
Source: PLoS One. 2020 Nov 5;15(11):e0241122. doi: 10.1371/journal.pone.0241122 (PMC7643993; doi:10.1371/journal.pone.0241122)
Supplement: S1 File — This folder contains all of the data for the manuscript and the data files are titled with their corresponding figure panel. (ZIP) [file pone.0241122.s002.zip › Fig 2. Survival.xlsx]

## Sheet: Sheet1
Group A	Regular diet							Group B	DCA flies
Fly #	Vial #	Day of death	Death=1/ alive=0					Fly #	Vial #	Day of death	Death=1/ alive=0
1	1	1	1					1	2	1	1
2	2	1	1					2	2	1	1
3	2	1	1					3	3	1	1
4	1	3	1					4	3	1	1
5	1	3	1					5	3	1	1
6	2	3	1					6	1	3	1
7	2	3	1					7	1	6	1
8	2	3	1					8	1	6	1
9	1	6	1					9	2	6	1
10	1	6	1					10	3	6	1
11	1	6	1					11	3	6	1
12	1	6	1					12	3	6	1
13	1	6	1					13	1	11	1
14	1	6	1					14	1	11	1
15	1	11	1					15	1	11	1
16	1	11	1					16	1	11	1
17	1	11	1					17	2	11	1
18	2	11	1					18	2	11	1
19	2	11	1					19	2	11	1
20	2	11	1					20	3	11	1
21	2	11	1					21	1	16	1
22	2	11	1					22	1	16	1
23	2	11	1					23	2	16	1
24	2	16	1					24	3	16	1
25	2	16	1					25	3	16	1
26	2	16	1					26	3	16	1
27	1	19	1					27	1	21	1
28	1	21	1					28	1	21	1
29	1	21	1					29	1	21	1
30	1	21	1					30	2	21	1
31	1	21	1					31	2	21	1
32	1	21	1					32	2	21	1
33	2	21	1					33	2	21	1
34	2	21	1					34	2	21	1
35	1	25	1					35	3	21	1
36	1	30	1					36	3	21	1
37	1	33	1					37	1	25	1
38	2	36	1					38	1	30	1
39	1	43	1					39	1	30	1
40	1	43	1					40	1	30	1
41	2	43	1					41	2	30	1
42	2	43	1					42	2	33	1
43	1	49	1					43	1	36	1
44	2	49	1					44	1	36	1
45	2	49	1					45	2	36	1
46	1	53	1					46	3	36	1
47	2	53	1					47	1	43	1
48	1	58	1					48	1	43	1
49	1	58	1					49	1	43	1
50	2	58	1					50	1	43	1
51	1	63	1					51	2	43	1
52	1	63	1					52	2	43	1
53	1	63	1					53	2	43	1
54	1	68	1					54	3	43	1
55	2	68	1					55	3	43	1
56	1	71	1					56	3	43	1
57	1	71	1					57	1	49	1
58	2	71	1					58	1	49	1
59	1	73	1					59	1	49	1
60	1	73	1					60	2	49	1
61	1	73	1					61	1	49	1
62	1	75	1					62	1	53	1
63	1	77	1					63	2	53	1
64	6	1	1					64	2	53	1
65	4	2	1					65	3	53	1
66	4	2	1					66	1	58	1
67	5	2	1					67	2	58	1
68	5	2	1					68	3	58	1
69	6	2	1					69	1	63	1
70	6	2	1					70	2	63	1
71	4	5	1					71	3	63	1
72	4	5	1					72	3	63	1
73	4	5	1					73	1	68	1
74	4	5	1					74	2	68	1
75	4	5	1					75	3	68	1
76	4	5	1					76	2	71	1
77	4	5	1					77	3	71	1
78	5	5	1					78	2	73	1
79	5	5	1					79	3	73	1
80	5	5	1					80	3	75	1
81	5	5	1					81	1	77	0
82	6	5	1					82	1	77	0
83	6	5	1					83	1	77	0
84	4	7	1					84	1	77	0
85	4	7	1					85	1	77	0
86	4	7	1					86	1	77	0
87	4	7	1					87	2	77	0
88	4	7	1					88	2	77	0
89	5	7	1					89	3	77	0
90	5	7	1					90	3	77	0
91	5	7	1					91	3	77	0
92	5	7	1					92	6	1	1
93	6	7	1					93	4	2	1
94	4	9	1					94	5	2	1
95	4	9	1					95	6	2	1
96	4	9	1					96	6	2	1
97	4	9	1					97	7	2	1
98	5	9	1					98	4	5	1
99	5	9	1					99	5	5	1
100	5	9	1					100	5	5	1
101	6	9	1					101	5	5	1
102	4	12	1					102	5	5	1
103	4	12	1					103	5	5	1
104	4	12	1					104	5	5	1
105	4	12	1					105	6	5	1
106	4	12	1					106	6	5	1
107	4	12	1					107	6	5	1
108	4	12	1					108	6	5	1
109	4	12	1					109	4	7	1
110	4	12	1					110	5	7	1
111	4	12	1					111	6	7	1
112	5	12	1					112	6	7	1
113	5	12	1					113	6	7	1
114	5	12	1					114	7	7	1
115	5	12	1					115	7	7	1
116	5	12	1					116	4	9	1
117	5	12	1					117	4	9	1
118	5	12	1					118	4	9	1
119	5	12	1					119	5	9	1
120	6	12	1					120	5	9	1
121	6	12	1					121	6	9	1
122	6	12	1					122	6	9	1
123	6	12	1					123	6	9	1
124	6	12	1					124	6	9	1
125	6	12	1					125	7	9	1
126	6	12	1					126	7	9	1
127	6	12	1					127	4	12	1
128	6	12	1					128	4	12	1
129	4	15	1					129	4	12	1
130	4	15	1					130	4	12	1
131	6	15	1					131	5	12	1
132	6	15	1					132	5	12	1
133	5	19	1					133	5	12	1
134	6	20	1					134	5	12	1
135	6	20	1					135	5	12	1
136	6	20	1					136	5	12	1
137	4	22	1					137	5	12	1
138	4	22	1					138	5	12	1
139	5	22	1					139	6	12	1
140	6	22	1					140	6	12	1
141	4	27	1					141	6	12	1
142	4	27	1					142	6	12	1
143	5	27	1					143	6	12	1
144	6	27	1					144	6	12	1
145	4	29	1					145	7	12	1
146	6	29						146	7	12	1
147	4	30	1					147	7	12	1
148	5	30	1					148	7	12	1
149	5	30	1					149	7	12	1
150	6	30	1					150	7	12	1
151	6	35	1					151	7	12	1
152	4	42	1					152	4	15	1
153	4	48	1					153	5	15	1
154	5	48	1					154	5	15	1
155	5	56	1					155	6	15	1
156	6	56	1					156	6	15	1
157	4	60	1					157	7	15	1
158	5	60	1					158	6	20	1
159	5	66	1					159	6	20	1
160	4	70	1					160	7	20	1
161	6	70	1					161	7	20	1
162	4	73	1					162	5	27	1
163	5	73	1					163	6	27	1
164	5	73	1					164	6	27	1
165	1	76	1					165	7	27	1
								166	7	27	1
								167	5	30	1
								168	6	48	1
								169	4	56	1
								170	5	60	1
								171	5	63	1
								172	4	66	1
								173	4	66	1
								174	4	66	1
								175	5	66	1
								176	5	66	1
								177	7	66	1
								178	4	68	1
								179	5	68	1
								180	4	70	1
								181	5	73	1
								182	6	73	1
								183	6	73	1
								184	6	73	1
								185	6	73	1
								186	7	73	1
								187	4	76	0
								188	4	76	0
								189	5	76	0
								190	6	76	0
								191	6	76	0
								192	7	76	76
